# Supplementary material for: Genomic diversity of Escherichia coli isolates from backyard chickens and guinea fowl in the Gambia
Source: Microb Genom. 2020 Nov 30;7(1):mgen000484. doi: 10.1099/mgen.0.000484 (PMC8115903; doi:10.1099/mgen.0.000484)
Supplement: Supplementary material 1 [file mgen-7-484-s001.xlsx]

## Sheet: File_S1_Reference_Strains
Strain	Sequence Type	Phylogroup designation	GenBank assembly accession
K-12 strain MG1655	ST10	A	NC_000913.3
536	ST127	B2	GCA_000013305.1
UMN026	ST597	D	GCA_000026325.2
IAI39	ST62	F	GCA_000026345.1
O157:H7 str. EDL933	ST11	E	GCA_000732965.1
IAI1	ST1128	B1	GCA_000026265.1
Escherichia fergusonii	ST5298	Outgroup	GCA_000026225.1

## Sheet: File_S2_seqstats_and_meta
Name	Assembly barcode	SRA Accession #	Source	Collection Year	City	Coverage	N50	Length	Contig Number(>=200 bp)		ST	ST Complex	adk	fumC	gyrB	icd	mdh	purA	recA	Clermont Type (ClermonTyping)	cgST	HC1100 (cgST Cplx)
C2-1	ESC_YA9278AA_AS	SAMN14485281	Chicken	2016	Sibanor	152	131347	4723578	167		155	ST155 Cplx	6	4	14	16	24	8	14	B1	93719	106
C3-1	ESC_YA9311AA_AS	SAMN14485282	Chicken	2016	Sibanor	115	87411	4605959	167		746	ST10 Cplx	10	7	4	8	12	8	2	A	93732	13
C3-2	ESC_YA9264AA_AS	SAMN14485283	Chicken	2016	Sibanor	115	110815	4682763	160		2461	ST10 Cplx	6	11	4	8	8	243	2	A	93699	13
C3-3	ESC_YA9262AA_AS	SAMN14485284	Guinea fowl	2016	Sibanor	95	206665	4598235	83		542		112	11	5	12	8	8	86	A	93697	13
C3-4	ESC_YA9295AA_AS	SAMN14485285	Chicken	2016	Sibanor	93	86077	4771524	159		48	ST10 Cplx	6	11	4	8	8	8	2	A	93724	13
C3-5	ESC_YA9296AA_AS	SAMN14485286	Chicken	2016	Sibanor	136	193450	4909507	90		155	ST155 Cplx	6	4	14	16	24	8	14	B1	93718	106
C4-1	ESC_YA9291AA_AS	SAMN14485287	Chicken	2016	Sibanor	116	199242	4796014	72		1423	ST20 Cplx	6	4	3	18	9	8	6	B1	93725	877
C4-2	ESC_YA9276AA_AS	SAMN14485288	Chicken	2016	Sibanor	160	187389	4708733	112		337		6	19	15	18	9	8	6	B1	93714	877
C4-3	ESC_YA9267AA_AS	SAMN14485289	Chicken	2016	Sibanor	159	432548	4785516	45		9285		915	23	804	399	806	695	672	B1	93703	93703
C4-4	ESC_YA9304AA_AS	SAMN14485290	Chicken	2016	Sibanor	113	126655	4806544	125		540		6	7	57	1	8	8	2	A	93736	13
C4-5	ESC_YA9312AA_AS	SAMN14485291	Chicken	2016	Sibanor	119	177401	4790465	104		58	ST155 Cplx	6	4	4	16	24	8	14	B1	93734	106
C5-1	ESC_YA9259AA_AS	SAMN14485292	Chicken	2016	Sibanor	85	193450	4906743	84		155	ST155 Cplx	6	4	14	16	24	8	14	B1	93684	106
C5-2	ESC_YA9313AA_AS	SAMN14485293	Chicken	2016	Sibanor	87	239463	4905150	80		155	ST155 Cplx	6	4	14	16	24	8	14	B1	93718	106
C6-1	ESC_YA9282AA_AS	SAMN14485294	Chicken	2016	Sibanor	138	193450	4907500	89		155	ST155 Cplx	6	4	14	16	24	8	14	B1	93684	106
C6-2	ESC_YA9285AA_AS	SAMN14485295	Chicken	2016	Sibanor	91	225373	4906336	85		155	ST155 Cplx	6	4	14	16	24	8	14	B1	93718	106
C6-3	ESC_YA9289AA_AS	SAMN14485296	Chicken	2016	Sibanor	181	193450	4908879	92		155	ST155 Cplx	6	4	14	16	24	8	14	B1	93718	106
C6-4	ESC_YA9257AA_AS	SAMN14485297	Chicken	2016	Sibanor	122	238403	4920943	87		9284		12	93	136	12	112	1	2	E	93693	10780
C6-5	ESC_YA9255AA_AS	SAMN14485298	Chicken	2016	Sibanor	114	305639	4915335	87		9284		12	93	136	12	112	1	2	E	93681	10780
C7-1	ESC_YA9305AA_AS	SAMN14485299	Chicken	2016	Sibanor	121	193450	4911834	88		155	ST155 Cplx	6	4	14	16	24	8	14	B1	93701	106
C7-2	ESC_YA9268AA_AS	SAMN14485300	Chicken	2016	Sibanor	143	193450	4913559	98		155	ST155 Cplx	6	4	14	16	24	8	14	B1	93701	106
C7-3	ESC_YA9265AA_AS	SAMN14485301	Chicken	2016	Sibanor	123	193450	4912686	91		155	ST155 Cplx	6	4	14	16	24	8	14	B1	93701	106
C7-4	ESC_YA9299AA_AS	SAMN14485302	Chicken	2016	Sibanor	185	196446	4719990	89		602	ST446 Cplx	6	19	33	26	11	8	6	B1	93731	80
C7-5	ESC_YA9302AA_AS	SAMN14485303	Chicken	2016	Sibanor	132	193450	4912116	91		155	ST155 Cplx	6	4	14	16	24	8	14	B1	93701	106
C8-1	ESC_YA9292AA_AS	SAMN14485304	Chicken	2016	Sibanor	167	206148	4781163	79		5826		80	4	57	18	55	8	6	A	93727	2749
C8-2	ESC_YA9277AA_AS	SAMN14485305	Chicken	2016	Sibanor	170	229408	4719154	76		2772		6	6	3	26	7	8	6	B1	93715	152
C8-3	ESC_YA9281AA_AS	SAMN14485306	Chicken	2016	Sibanor	134	186377	4721262	90		6186		9	29	32	1	9	8	6	B1	93713	1057
C8-4	ESC_YA9318AA_AS	SAMN14485307	Chicken	2016	Sibanor	160	161305	4782235	88		2165		6	23	3	16	9	7	7	B1	93738	96
C8-5	ESC_YA9314AA_AS	SAMN14485308	Chicken	2016	Sibanor	134	312129	4714167	49		2772		6	6	3	26	7	8	6	B1	93739	152
GF1-1	ESC_YA9297AA_AS	SAMN14485309	Guinea fowl	2016	Sibanor	91	122383	4831391	125		540		6	7	57	1	8	8	2	A	93726	13
GF1-2	ESC_YA9269AA_AS	SAMN14485310	Guinea fowl	2016	Sibanor	91	131537	4863655	133		540		6	7	57	1	8	8	2	A	93698	13
GF1-3	ESC_YA9275AA_AS	SAMN14485311	Guinea fowl	2016	Sibanor	88	123501	4860953	134		540		6	7	57	1	8	8	2	A	93705	13
GF1-4	ESC_YA9307AA_AS	SAMN14485312	Guinea fowl	2016	Sibanor	55	150436	4881988	105		540		6	7	57	1	8	8	2	A	93728	13
GF1-5	ESC_CB0897AA_AS	SAMN14485313	Guinea fowl	2016	Sibanor	122	122355	4882264	93		540		6	7	57	1	8	8	2	A	93728	13
GF2-1	ESC_CB0899AA_AS	SAMN14485314	Guinea fowl	2016	Sibanor	148	123766	5090546	164		155	ST155 Cplx	6	4	14	16	24	8	14	B1	93723	106
GF2-2	ESC_IB0302AA_AS	SAMN14485315	Guinea fowl	2016	Sibanor	125	122230	5073668	123		155	ST155 Cplx	6	4	14	16	24	8	14	B1	93723	106
GF2-3	ESC_YA9263AA_AS	SAMN14485316	Guinea fowl	2016	Sibanor	109	150670	4864135	137		540		6	7	57	1	8	8	2	A	93700	13
GF2-4	ESC_YA9298AA_AS	SAMN14485317	Guinea fowl	2016	Sibanor	68	111697	5016669	149		155	ST155 Cplx	6	4	14	16	24	8	14	B1	93723	106
GF2-5	ESC_YA9293AA_AS	SAMN14485318	Guinea fowl	2016	Sibanor	81	123766	5068924	142		155	ST155 Cplx	6	4	14	16	24	8	14	B1	93723	106
GF3-1	ESC_YA9272AA_AS	SAMN14485319	Guinea fowl	2016	Sibanor	56	121455	4625528	93		540		6	7	57	1	8	8	2	A	93685	13
GF3-2	ESC_YA9288AA_AS	SAMN14485320	Guinea fowl	2016	Sibanor	102	217802	4779968	67		443	ST205 Cplx	6	19	15	16	9	8	7	B1	93721	96
GF3-3	ESC_IB2322AA_AS	SAMN14485321	Guinea fowl	2016	Sibanor	120	706781	4672098	24		10654		80	1525	209	54	22	35	151	E	127457	127457
GF3-4	ESC_YA9254AA_AS	SAMN14485322	Guinea fowl	2016	Sibanor	74	143736	4855714	65		6025		62	302	2	6	5	16	19	D	93683	2729
GF3-5	ESC_YA9256AA_AS	SAMN14485323	Guinea fowl	2016	Sibanor	109	109732	4641849	119		540		6	7	57	1	8	8	2	A	93685	13
GF4-1	ESC_YA9258AA_AS	SAMN14485324	Guinea fowl	2016	Sibanor	101	177400	5000450	111		155	ST155 Cplx	6	4	14	16	24	8	14	B1	93686	106
GF4-2	ESC_YA9316AA_AS	SAMN14485325	Guinea fowl	2016	Sibanor	84	162587	5000684	116		155	ST155 Cplx	6	4	14	16	24	8	14	B1	93686	106
GF4-3	ESC_YA9317AA_AS	SAMN14485326	Guinea fowl	2016	Sibanor	124	227374	4799078	94		9286		600	1294	804	399	807	695	673	B1	93737	93737
GF4-4	ESC_YA9279AA_AS	SAMN14485327	Guinea fowl	2016	Sibanor	123	190831	5000702	104		155	ST155 Cplx	6	4	14	16	24	8	14	B1	93686	106
GF4-5	ESC_YA9274AA_AS	SAMN14485328	Guinea fowl	2016	Sibanor	88	159954	5002632	128		155	ST155 Cplx	6	4	14	16	24	8	14	B1	93686	106
GF5-1	ESC_YA9290AA_AS	SAMN14485329	Guinea fowl	2016	Sibanor	83	196631	4885836	85		155	ST155 Cplx	6	4	14	16	24	8	14	B1	93696	106
GF5-2	ESC_YA9270AA_AS	SAMN14485330	Guinea fowl	2016	Sibanor	110	236331	4767138	99		4392		6	65	32	26	9	335	2	B1	93709	1081
GF5-3	ESC_YA9266AA_AS	SAMN14485331	Guinea fowl	2016	Sibanor	80	185836	4888261	85		155	ST155 Cplx	6	4	14	16	24	8	14	B1	93696	106
GF5-4	ESC_YA9303AA_AS	SAMN14485332	Guinea fowl	2016	Sibanor	131	152444	4798230	79		86	ST86 Cplx	9	6	33	33	24	8	7	B1	93733	82
GF5-5	ESC_YA9309AA_AS	SAMN14485333	Guinea fowl	2016	Sibanor	90	234850	4660575	74		942	ST20 Cplx	6	4	3	16	9	8	6	B1	93735	29463
GF6-1	ESC_YA9301AA_AS	SAMN14485334	Guinea fowl	2016	Sibanor	98	150686	4807693	115		540		6	7	57	1	8	8	2	A	93730	13
GF6-2	ESC_YA9271AA_AS	SAMN14485335	Guinea fowl	2016	Sibanor	114	193482	4829334	82		2067		6	95	3	18	11	122	2	B1	93691	8
GF6-3	ESC_YA9260AA_AS	SAMN14485336	Guinea fowl	2016	Sibanor	81	193482	4818779	65		2067		6	95	3	18	11	122	2	B1	93691	8
GF6-4	ESC_YA9294AA_AS	SAMN14485337	Guinea fowl	2016	Sibanor	81	174560	4819576	70		2067		6	95	3	18	11	122	2	B1	93691	8
GF6-5	ESC_YA9300AA_AS	SAMN14485338	Guinea fowl	2016	Sibanor	100	184891	4829624	85		2067		6	95	3	18	11	122	2	B1	93691	8
GF7-1	ESC_YA9283AA_AS	SAMN14485339	Guinea fowl	2016	Sibanor	82	185004	4789069	106		212		6	29	4	18	11	8	6	B1	93712	2302
GF7-2	ESC_YA9284AA_AS	SAMN14485340	Guinea fowl	2016	Sibanor	83	185398	4896675	71		155	ST155 Cplx	6	4	14	16	24	8	14	B1	93720	106
GF7-3	ESC_YA9286AA_AS	SAMN14485341	Guinea fowl	2016	Sibanor	115	185004	4790656	116		212		6	29	4	18	11	8	6	B1	93712	2302
GF7-4	ESC_TA9608AA_AS	SAMN14485342	Guinea fowl	2016	Sibanor	26	47390	4855898	348		212		6	29	4	18	11	8	6	B1	73904	2302
GF7-5	ESC_TA9609AA_AS	SAMN14485343	Guinea fowl	2016	Sibanor	48	41228	5133982	704		212		6	29	4	18	11	8	6	B1	73907	2302
GF9-1	ESC_YA9287AA_AS	SAMN14485344	Guinea fowl	2016	Sibanor	74	319839	4939774	58		2614		6	95	3	18	11	122	2	B1	93717	31346
GF9-2	ESC_YA9273AA_AS	SAMN14485345	Guinea fowl	2016	Sibanor	69	106641	5099209	190		295		31	276	83	140	1	187	2	B1	93708	167
GF9-3	ESC_YA9280AA_AS	SAMN14485346	Guinea fowl	2016	Sibanor	112	319981	4949363	74		2614	ST23 Cplx	6	4	12	1	9	2	7	B1	93716	31346
GF9-4	ESC_TA9613AA_AS	SAMN14485347	Guinea fowl	2016	Sibanor	29	65696	4857060	283		2067		31	276	83	140	1	187	2	B1	73906	8
GF9-5	ESC_YA9310AA_AS	SAMN14485348	Guinea fowl	2016	Sibanor	115	196556	4626323	71		196		31	276	83	140	1	187	2	B1	93729	124

## Sheet: File_S3_Novel_STs_Seq_Stats
A
Assembly	7-allele ST	Total length (bp)	# Chromosomal contigs	Length (chromosome)	Circularised	GC (%)	#Plasmidic contigs	N50	N75	L50	L75	# N's per 100 kbp	CDSs	trNRAs	rRNAs	Repeat_region	tmRNA
GF3-3	9286	4706754	1	4706754	Yes	50.63	0	4706754	4706754	1	1	0	5284	86	22	1	1
GF4-3	10654	4821968	1	4821968	Yes	50.51	0	4821968	4821968	1	1	0	4324	85	22	1	1
B
Sample ID	Region	Region Length	Completeness	Score	# Total Proteins	Region Position	Predicted Phage	GC %
GF4-3	1	27Kb	Incomplete	30	15	2194854-2221904	PHAGE_Entero_YYZ_2008_NC_011356(2)	47.71
	2	31.4Kb	Intact	150	31	2225927-2257412	PHAGE_Entero_mEp460_NC_019716(22)	51.39
	3	38.9Kb	Intact	150	51	3642598-3681512	PHAGE_Entero_sfV_NC_003444(37)	48.55
	4	30.2Kb	Intact	17	53	4059624-4089830	PHAGE_Mycoba_32HC_NC_023602(1)	46.22
GF3-3	1	26.8Kb	Intact	150	32	139-27030	PHAGE_Escher_pro483_NC_028943(25)	52.68
	2	35.1Kb	Intact	150	48	1303385-1338558	PHAGE_Salmon_Fels_2_NC_010463(37)	50.23
	3	5.9Kb	Incomplete	30	9	3220895-322618	PHAGE_Bacill_G_NC_023719(2)	47.27

## Sheet: File_S4_SNP_matrix
snp-dists 0.6.3	536-phyloB2	C2-1	C3-1	C3-2	C3-3	C3-4	C3-5	C4-1	C4-2	C4-3	C4-4	C4-5	C5-1	C5-2	C6-1	C6-2	C6-3	C6-4	C6-5	C7-1	C7-2	C7-3	C7-4	C7-5	C8-1	C8-2	C8-3	C8-4	C8-5	E.fergusonii	EDL933-phyloE	GF1-1	GF1-2	GF1-3	GF1-4	GF1-5	GF2-1	GF2-2	GF2-3	GF2-4	GF2-5	GF3-1	GF3-2	GF3-3	GF3-4	GF3-5	GF4-1	GF4-2	GF4-3
536-phyloB2	0	43391	43666	43602	43779	43744	43344	43367	43342	44574	43667	43361	43344	43344	43344	43344	43344	44093	44092	43342	43342	43342	43485	43342	43461	43526	43517	43288	43526	79748	44343	43748	43748	43747	43747	43747	43397	43397	43748	43397	43397	43695	43482	44130	42555	43697	43396	43396	44674
C2-1	43391	0	20509	20846	20994	21259	1062	9453	10866	30049	20191	1277	1062	1062	1062	1062	1062	28507	28511	1060	1060	1060	10259	1060	16228	11068	10195	10795	11068	76922	28670	20318	20318	20317	20317	20317	689	689	20318	689	689	20277	10259	26199	36984	20279	747	747	30566
C3-1	43666	20509	0	9047	10079	9727	20675	20186	20372	30668	11981	20627	20675	20675	20675	20675	20675	27613	27611	20673	20673	20673	20680	20673	20860	20659	20537	20494	20659	77118	27924	12418	12418	12417	12417	12417	20644	20644	12418	20644	20644	12357	20456	26127	37287	12359	20630	20630	30528
C3-2	43602	20846	9047	0	10821	3316	21078	20541	20779	30653	12483	20885	21078	21078	21078	21078	21078	27549	27553	21076	21076	21076	20987	21076	20808	20906	20658	20886	20906	77090	28059	12920	12920	12919	12919	12919	20989	20989	12920	20989	20989	12866	20617	26103	37280	12868	20978	20978	30462
C3-3	43779	20994	10079	10821	0	11552	21152	20789	20925	30769	13990	21080	21152	21152	21152	21152	21152	27859	27857	21150	21150	21150	21080	21150	21050	20932	20991	21127	20932	77055	28161	14292	14292	14291	14291	14291	21039	21039	14292	21039	21039	14234	21023	26241	37372	14236	21032	21032	30482
C3-4	43744	21259	9727	3316	11552	0	21590	20980	21205	30978	13117	21384	21590	21590	21590	21590	21590	27869	27873	21588	21588	21588	21370	21588	21267	21444	21187	21286	21444	77005	28310	13561	13561	13560	13560	13560	21430	21430	13561	21430	21430	13474	20982	26476	37441	13476	21420	21420	30778
C3-5	43344	1062	20675	21078	21152	21590	0	9629	10915	30112	20387	1270	0	0	0	0	0	28544	28548	4	4	4	10404	4	16332	11180	10372	10897	11180	76905	28729	20409	20409	20408	20408	20408	717	717	20409	717	717	20373	10293	26255	36963	20375	762	762	30614
C4-1	43367	9453	20186	20541	20789	20980	9629	0	7937	29855	19761	9434	9629	9629	9629	9629	9629	28411	28415	9627	9627	9627	10389	9627	15267	10633	9859	10050	10633	76946	28439	19877	19877	19876	19876	19876	9435	9435	19877	9435	9435	19785	9063	26004	36771	19787	9415	9415	30340
C4-2	43342	10866	20372	20779	20925	21205	10915	7937	0	30108	19877	10755	10915	10915	10915	10915	10915	28583	28587	10913	10913	10913	10914	10913	15963	11290	10288	10687	11290	76917	28809	19946	19946	19945	19945	19945	10760	10760	19946	10760	10760	19869	8843	26403	36852	19871	10739	10739	30577
C4-3	44574	30049	30668	30653	30769	30978	30112	29855	30108	0	30397	30001	30112	30112	30112	30112	30112	30332	30336	30110	30110	30110	30324	30110	29798	30407	29981	30269	30407	77916	30777	30391	30391	30390	30390	30390	29969	29969	30391	29969	29969	30327	29937	30255	37477	30329	30016	30016	19684
C4-4	43667	20191	11981	12483	13990	13117	20387	19761	19877	30397	0	20350	20387	20387	20387	20387	20387	27422	27421	20385	20385	20385	20364	20385	20400	20261	20144	20212	20261	76959	27917	1138	1138	1137	1137	1137	20335	20335	1138	20335	20335	1103	20215	25987	37139	1101	20334	20334	30294
C4-5	43361	1277	20627	20885	21080	21384	1270	9434	10755	30001	20350	0	1270	1270	1270	1270	1270	28434	28438	1268	1268	1268	10114	1268	16155	11005	9985	10562	11005	76857	28696	20413	20413	20412	20412	20412	979	979	20413	979	979	20341	10142	26169	36886	20343	980	980	30579
C5-1	43344	1062	20675	21078	21152	21590	0	9629	10915	30112	20387	1270	0	0	0	0	0	28544	28548	4	4	4	10404	4	16332	11180	10372	10897	11180	76905	28729	20409	20409	20408	20408	20408	717	717	20409	717	717	20373	10293	26255	36963	20375	762	762	30614
C5-2	43344	1062	20675	21078	21152	21590	0	9629	10915	30112	20387	1270	0	0	0	0	0	28544	28548	4	4	4	10404	4	16332	11180	10372	10897	11180	76905	28729	20409	20409	20408	20408	20408	717	717	20409	717	717	20373	10293	26255	36963	20375	762	762	30614
C6-1	43344	1062	20675	21078	21152	21590	0	9629	10915	30112	20387	1270	0	0	0	0	0	28544	28548	4	4	4	10404	4	16332	11180	10372	10897	11180	76905	28729	20409	20409	20408	20408	20408	717	717	20409	717	717	20373	10293	26255	36963	20375	762	762	30614
C6-2	43344	1062	20675	21078	21152	21590	0	9629	10915	30112	20387	1270	0	0	0	0	0	28544	28548	4	4	4	10404	4	16332	11180	10372	10897	11180	76905	28729	20409	20409	20408	20408	20408	717	717	20409	717	717	20373	10293	26255	36963	20375	762	762	30614
C6-3	43344	1062	20675	21078	21152	21590	0	9629	10915	30112	20387	1270	0	0	0	0	0	28544	28548	4	4	4	10404	4	16332	11180	10372	10897	11180	76905	28729	20409	20409	20408	20408	20408	717	717	20409	717	717	20373	10293	26255	36963	20375	762	762	30614
C6-4	44093	28507	27613	27549	27859	27869	28544	28411	28583	30332	27422	28434	28544	28544	28544	28544	28544	0	4	28543	28543	28543	28418	28543	27650	28434	28352	28415	28434	77597	20891	27456	27456	27455	27455	27455	28457	28457	27456	28457	28457	27420	28347	22272	37749	27420	28444	28444	29265
C6-5	44092	28511	27611	27553	27857	27873	28548	28415	28587	30336	27421	28438	28548	28548	28548	28548	28548	4	0	28547	28547	28547	28414	28547	27646	28438	28356	28419	28438	77596	20894	27455	27455	27454	27454	27454	28461	28461	27455	28461	28461	27419	28351	22269	37745	27419	28448	28448	29269
C7-1	43342	1060	20673	21076	21150	21588	4	9627	10913	30110	20385	1268	4	4	4	4	4	28543	28547	0	0	0	10402	0	16330	11178	10370	10895	11178	76904	28727	20407	20407	20406	20406	20406	715	715	20407	715	715	20371	10291	26253	36961	20373	760	760	30612
C7-2	43342	1060	20673	21076	21150	21588	4	9627	10913	30110	20385	1268	4	4	4	4	4	28543	28547	0	0	0	10402	0	16330	11178	10370	10895	11178	76904	28727	20407	20407	20406	20406	20406	715	715	20407	715	715	20371	10291	26253	36961	20373	760	760	30612
C7-3	43342	1060	20673	21076	21150	21588	4	9627	10913	30110	20385	1268	4	4	4	4	4	28543	28547	0	0	0	10402	0	16330	11178	10370	10895	11178	76904	28727	20407	20407	20406	20406	20406	715	715	20407	715	715	20371	10291	26253	36961	20373	760	760	30612
C7-4	43485	10259	20680	20987	21080	21370	10404	10389	10914	30324	20364	10114	10404	10404	10404	10404	10404	28418	28414	10402	10402	10402	0	10402	16312	11181	10258	10848	11181	77038	28659	20466	20466	20465	20465	20465	10199	10199	20466	10199	10199	20369	10763	25947	37036	20371	10208	10208	30857
C7-5	43342	1060	20673	21076	21150	21588	4	9627	10913	30110	20385	1268	4	4	4	4	4	28543	28547	0	0	0	10402	0	16330	11178	10370	10895	11178	76904	28727	20407	20407	20406	20406	20406	715	715	20407	715	715	20371	10291	26253	36961	20373	760	760	30612
C8-1	43461	16228	20860	20808	21050	21267	16332	15267	15963	29798	20400	16155	16332	16332	16332	16332	16332	27650	27646	16330	16330	16330	16312	16330	0	15470	16165	15698	15470	77042	28110	20463	20463	20462	20462	20462	16145	16145	20463	16145	16145	20381	15605	26189	37011	20381	16145	16145	30020
C8-2	43526	11068	20659	20906	20932	21444	11180	10633	11290	30407	20261	11005	11180	11180	11180	11180	11180	28434	28438	11178	11178	11178	11181	11178	15470	0	10689	10780	0	77112	28510	20368	20368	20367	20367	20367	10978	10978	20368	10978	10978	20294	10846	26228	37119	20296	10934	10934	30699
C8-3	43517	10195	20537	20658	20991	21187	10372	9859	10288	29981	20144	9985	10372	10372	10372	10372	10372	28352	28356	10370	10370	10370	10258	10370	16165	10689	0	10509	10689	76954	28589	20261	20261	20260	20260	20260	10147	10147	20261	10147	10147	20198	9909	26007	37035	20200	10135	10135	30640
C8-4	43288	10795	20494	20886	21127	21286	10897	10050	10687	30269	20212	10562	10897	10897	10897	10897	10897	28415	28419	10895	10895	10895	10848	10895	15698	10780	10509	0	10780	77110	28607	20302	20302	20301	20301	20301	10714	10714	20302	10714	10714	20222	8732	26100	36795	20224	10681	10681	30759
C8-5	43526	11068	20659	20906	20932	21444	11180	10633	11290	30407	20261	11005	11180	11180	11180	11180	11180	28434	28438	11178	11178	11178	11181	11178	15470	0	10689	10780	0	77112	28510	20368	20368	20367	20367	20367	10978	10978	20368	10978	10978	20294	10846	26228	37119	20296	10934	10934	30699
E.fergusonii	79748	76922	77118	77090	77055	77005	76905	76946	76917	77916	76959	76857	76905	76905	76905	76905	76905	77597	77596	76904	76904	76904	77038	76904	77042	77112	76954	77110	77112	0	78129	77075	77075	77074	77074	77074	76883	76883	77073	76883	76883	77029	77068	77601	76436	77031	76887	76887	77790
EDL933-phyloE	44343	28670	27924	28059	28161	28310	28729	28439	28809	30777	27917	28696	28729	28729	28729	28729	28729	20891	20894	28727	28727	28727	28659	28727	28110	28510	28589	28607	28510	78129	0	27905	27905	27904	27904	27904	28635	28635	27905	28635	28635	27863	28717	23106	37930	27863	28623	28623	30002
GF1-1	43748	20318	12418	12920	14292	13561	20409	19877	19946	30391	1138	20413	20409	20409	20409	20409	20409	27456	27455	20407	20407	20407	20466	20407	20463	20368	20261	20302	20368	77075	27905	0	2	3	1	1	20387	20387	2	20387	20387	480	20243	25913	37070	478	20391	20391	30282
GF1-2	43748	20318	12418	12920	14292	13561	20409	19877	19946	30391	1138	20413	20409	20409	20409	20409	20409	27456	27455	20407	20407	20407	20466	20407	20463	20368	20261	20302	20368	77075	27905	2	0	3	1	1	20387	20387	2	20387	20387	480	20243	25913	37070	478	20391	20391	30282
GF1-3	43747	20317	12417	12919	14291	13560	20408	19876	19945	30390	1137	20412	20408	20408	20408	20408	20408	27455	27454	20406	20406	20406	20465	20406	20462	20367	20260	20301	20367	77074	27904	3	3	0	2	2	20386	20386	3	20386	20386	479	20242	25912	37069	477	20390	20390	30281
GF1-4	43747	20317	12417	12919	14291	13560	20408	19876	19945	30390	1137	20412	20408	20408	20408	20408	20408	27455	27454	20406	20406	20406	20465	20406	20462	20367	20260	20301	20367	77074	27904	1	1	2	0	0	20386	20386	1	20386	20386	479	20242	25912	37069	477	20390	20390	30281
GF1-5	43747	20317	12417	12919	14291	13560	20408	19876	19945	30390	1137	20412	20408	20408	20408	20408	20408	27455	27454	20406	20406	20406	20465	20406	20462	20367	20260	20301	20367	77074	27904	1	1	2	0	0	20386	20386	1	20386	20386	479	20242	25912	37069	477	20390	20390	30281
GF2-1	43397	689	20644	20989	21039	21430	717	9435	10760	29969	20335	979	717	717	717	717	717	28457	28461	715	715	715	10199	715	16145	10978	10147	10714	10978	76883	28635	20387	20387	20386	20386	20386	0	0	20387	0	0	20324	10144	26159	36933	20326	435	435	30549
GF2-2	43397	689	20644	20989	21039	21430	717	9435	10760	29969	20335	979	717	717	717	717	717	28457	28461	715	715	715	10199	715	16145	10978	10147	10714	10978	76883	28635	20387	20387	20386	20386	20386	0	0	20387	0	0	20324	10144	26159	36933	20326	435	435	30549
GF2-3	43748	20318	12418	12920	14292	13561	20409	19877	19946	30391	1138	20413	20409	20409	20409	20409	20409	27456	27455	20407	20407	20407	20466	20407	20463	20368	20261	20302	20368	77073	27905	2	2	3	1	1	20387	20387	0	20387	20387	480	20243	25913	37068	478	20391	20391	30282
GF2-4	43397	689	20644	20989	21039	21430	717	9435	10760	29969	20335	979	717	717	717	717	717	28457	28461	715	715	715	10199	715	16145	10978	10147	10714	10978	76883	28635	20387	20387	20386	20386	20386	0	0	20387	0	0	20324	10144	26159	36933	20326	435	435	30549
GF2-5	43397	689	20644	20989	21039	21430	717	9435	10760	29969	20335	979	717	717	717	717	717	28457	28461	715	715	715	10199	715	16145	10978	10147	10714	10978	76883	28635	20387	20387	20386	20386	20386	0	0	20387	0	0	20324	10144	26159	36933	20326	435	435	30549
GF3-1	43695	20277	12357	12866	14234	13474	20373	19785	19869	30327	1103	20341	20373	20373	20373	20373	20373	27420	27419	20371	20371	20371	20369	20371	20381	20294	20198	20222	20294	77029	27863	480	480	479	479	479	20324	20324	480	20324	20324	0	20189	25907	37052	2	20355	20355	30230
GF3-2	43482	10259	20456	20617	21023	20982	10293	9063	8843	29937	20215	10142	10293	10293	10293	10293	10293	28347	28351	10291	10291	10291	10763	10291	15605	10846	9909	8732	10846	77068	28717	20243	20243	20242	20242	20242	10144	10144	20243	10144	10144	20189	0	26037	36993	20191	10128	10128	30560
GF3-3	44130	26199	26127	26103	26241	26476	26255	26004	26403	30255	25987	26169	26255	26255	26255	26255	26255	22272	22269	26253	26253	26253	25947	26253	26189	26228	26007	26100	26228	77601	23106	25913	25913	25912	25912	25912	26159	26159	25913	26159	26159	25907	26037	0	37659	25907	26142	26142	29742
GF3-4	42555	36984	37287	37280	37372	37441	36963	36771	36852	37477	37139	36886	36963	36963	36963	36963	36963	37749	37745	36961	36961	36961	37036	36961	37011	37119	37035	36795	37119	76436	37930	37070	37070	37069	37069	37069	36933	36933	37068	36933	36933	37052	36993	37659	0	37052	36953	36953	37618
GF3-5	43697	20279	12359	12868	14236	13476	20375	19787	19871	30329	1101	20343	20375	20375	20375	20375	20375	27420	27419	20373	20373	20373	20371	20373	20381	20296	20200	20224	20296	77031	27863	478	478	477	477	477	20326	20326	478	20326	20326	2	20191	25907	37052	0	20357	20357	30230
GF4-1	43396	747	20630	20978	21032	21420	762	9415	10739	30016	20334	980	762	762	762	762	762	28444	28448	760	760	760	10208	760	16145	10934	10135	10681	10934	76887	28623	20391	20391	20390	20390	20390	435	435	20391	435	435	20355	10128	26142	36953	20357	0	0	30542
GF4-2	43396	747	20630	20978	21032	21420	762	9415	10739	30016	20334	980	762	762	762	762	762	28444	28448	760	760	760	10208	760	16145	10934	10135	10681	10934	76887	28623	20391	20391	20390	20390	20390	435	435	20391	435	435	20355	10128	26142	36953	20357	0	0	30542
GF4-3	44674	30566	30528	30462	30482	30778	30614	30340	30577	19684	30294	30579	30614	30614	30614	30614	30614	29265	29269	30612	30612	30612	30857	30612	30020	30699	30640	30759	30699	77790	30002	30282	30282	30281	30281	30281	30549	30549	30282	30549	30549	30230	30560	29742	37618	30230	30542	30542	0
GF4-4	43395	751	20628	20982	21030	21424	766	9419	10743	30020	20333	984	766	766	766	766	766	28448	28444	764	764	764	10204	764	16141	10938	10139	10685	10938	76886	28626	20390	20390	20389	20389	20389	439	439	20390	439	439	20354	10132	26139	36949	20356	4	4	30546
GF4-5	43396	747	20630	20978	21032	21420	762	9415	10739	30016	20334	980	762	762	762	762	762	28444	28448	760	760	760	10208	760	16145	10934	10135	10681	10934	76887	28623	20391	20391	20390	20390	20390	435	435	20391	435	435	20355	10128	26142	36953	20357	0	0	30542
GF5-1	43348	1065	20679	21082	21158	21594	31	9631	10919	30114	20393	1273	31	31	31	31	31	28549	28553	29	29	29	10408	29	16336	11184	10376	10901	11184	76906	28733	20413	20413	20412	20412	20412	720	720	20413	720	720	20377	10297	26259	36967	20379	765	765	30618
GF5-2	43315	9172	20190	20356	20616	20704	9391	9577	10291	29835	19674	9044	9391	9391	9391	9391	9391	28180	28184	9389	9389	9389	10339	9389	15750	10894	10269	10554	10894	76949	28432	19762	19762	19761	19761	19761	9151	9151	19762	9151	9151	19675	9735	25877	36742	19677	9138	9138	30374
GF5-3	43348	1065	20679	21082	21158	21594	31	9631	10919	30114	20393	1273	31	31	31	31	31	28549	28553	29	29	29	10408	29	16336	11184	10376	10901	11184	76906	28733	20413	20413	20412	20412	20412	720	720	20413	720	720	20377	10297	26259	36967	20379	765	765	30618
GF5-4	43504	10315	20539	20737	20995	21163	10567	10747	11638	30058	20254	10189	10567	10567	10567	10567	10567	28347	28351	10565	10565	10565	11385	10565	16445	11470	10460	11633	11470	76976	28764	20370	20370	20369	20369	20369	10213	10213	20370	10213	10213	20297	11300	26080	36737	20299	10208	10208	30526
GF5-5	43438	10671	20266	20463	20908	21012	10868	8990	9888	30193	19971	10638	10868	10868	10868	10868	10868	28243	28247	10866	10866	10866	10470	10866	15743	10512	9901	9767	10512	76937	28474	20043	20043	20042	20042	20042	10652	10652	20043	10652	10652	19968	9630	26176	36938	19968	10647	10647	30728
GF6-1	43747	20317	12417	12919	14291	13560	20408	19876	19945	30390	1137	20412	20408	20408	20408	20408	20408	27455	27454	20406	20406	20406	20465	20406	20462	20367	20260	20301	20367	77074	27904	3	3	2	2	2	20386	20386	3	20386	20386	479	20242	25912	37069	477	20390	20390	30281
GF6-2	43598	9064	20509	20678	20806	21084	9215	9739	11125	30214	20072	9095	9215	9215	9215	9215	9215	28398	28402	9213	9213	9213	10761	9213	16277	11244	10640	11146	11244	77016	28779	20228	20228	20227	20227	20227	9011	9011	20228	9011	9011	20141	10525	26196	37132	20143	8981	8981	30935
GF6-3	43598	9064	20509	20678	20806	21084	9215	9739	11125	30214	20072	9095	9215	9215	9215	9215	9215	28398	28402	9213	9213	9213	10761	9213	16277	11244	10640	11146	11244	77016	28779	20228	20228	20227	20227	20227	9011	9011	20228	9011	9011	20141	10525	26196	37132	20143	8981	8981	30935
GF6-4	43598	9064	20509	20678	20806	21084	9215	9739	11125	30214	20072	9095	9215	9215	9215	9215	9215	28398	28402	9213	9213	9213	10761	9213	16277	11244	10640	11146	11244	77016	28779	20228	20228	20227	20227	20227	9011	9011	20228	9011	9011	20141	10525	26196	37132	20143	8981	8981	30935
GF6-5	43598	9064	20509	20678	20806	21084	9215	9739	11125	30214	20072	9095	9215	9215	9215	9215	9215	28398	28402	9213	9213	9213	10761	9213	16277	11244	10640	11146	11244	77016	28779	20228	20228	20227	20227	20227	9011	9011	20228	9011	9011	20141	10525	26196	37132	20143	8981	8981	30935
GF7-1	42997	9683	20049	20234	20513	20712	9828	8991	10391	29827	19564	9485	9828	9828	9828	9828	9828	28049	28053	9826	9826	9826	10439	9826	15650	11217	10062	10332	11217	76546	28220	19684	19684	19683	19683	19683	9643	9643	19684	9643	9643	19607	10175	25768	36371	19609	9639	9639	30254
GF7-2	43344	1062	20675	21078	21152	21590	0	9629	10915	30112	20387	1270	0	0	0	0	0	28544	28548	4	4	4	10404	4	16332	11180	10372	10897	11180	76905	28729	20409	20409	20408	20408	20408	717	717	20409	717	717	20373	10293	26255	36963	20375	762	762	30614
GF7-3	42996	9687	20047	20238	20511	20716	9832	8995	10395	29831	19563	9489	9832	9832	9832	9832	9832	28053	28049	9830	9830	9830	10435	9830	15646	11221	10066	10336	11221	76545	28223	19683	19683	19682	19682	19682	9647	9647	19683	9647	9647	19606	10179	25765	36367	19608	9643	9643	30258
GF7-4	42964	9687	20013	20200	20482	20678	9832	9005	10351	29787	19530	9489	9832	9832	9832	9832	9832	28014	28018	9830	9830	9830	10407	9830	15614	11177	10026	10294	11177	76552	28185	19650	19650	19649	19649	19649	9647	9647	19650	9647	9647	19573	10135	25729	36336	19575	9643	9643	30221
GF7-5	42937	9450	19886	20054	20344	20543	9595	8904	10262	29684	19402	9264	9595	9595	9595	9595	9595	27892	27896	9593	9593	9593	10268	9593	15515	11065	9943	10197	11065	76487	28077	19520	19520	19519	19519	19519	9410	9410	19520	9410	9410	19442	10053	25621	36279	19444	9406	9406	30120
GF9-1	43685	27083	27069	27092	27220	27294	27097	27147	27168	30023	26799	27074	27097	27097	27097	27097	27097	19349	19353	27095	27095	27095	27296	27095	26433	27057	27079	27316	27057	77347	21060	26773	26773	26774	26772	26772	27051	27051	26773	27051	27051	26752	27341	22216	37508	26752	27016	27016	29243
GF9-2	43454	10746	20246	20566	20736	21191	10697	10504	10886	30150	20096	10602	10697	10697	10697	10697	10697	28287	28291	10695	10695	10695	11078	10695	16139	11266	10616	11238	11266	77135	28696	20212	20212	20211	20211	20211	10629	10629	20212	10629	10629	20153	11087	26271	36795	20155	10681	10681	30764
GF9-3	43685	27083	27069	27092	27220	27294	27097	27147	27168	30023	26799	27074	27097	27097	27097	27097	27097	19349	19353	27095	27095	27095	27296	27095	26433	27057	27079	27316	27057	77347	21060	26773	26773	26774	26772	26772	27051	27051	26773	27051	27051	26752	27341	22216	37508	26752	27016	27016	29243
GF9-4	43593	9057	20502	20673	20799	21077	9208	9732	11120	30209	20065	9088	9208	9208	9208	9208	9208	28391	28395	9206	9206	9206	10754	9206	16270	11237	10635	11141	11237	77011	28772	20221	20221	20220	20220	20220	9004	9004	20221	9004	9004	20134	10520	26189	37127	20136	8974	8974	30928
GF9-5	43416	10009	20253	20649	20827	21116	9987	9300	9808	29935	19961	9801	9987	9987	9987	9987	9987	28125	28129	9985	9985	9985	10738	9985	15817	10332	10175	9845	10332	77020	28475	20048	20048	20047	20047	20047	9802	9802	20048	9802	9802	19989	10213	25790	36994	19991	9854	9854	30629
IAI1-phyloB1	43402	10594	20492	20653	20912	21187	10632	9967	10201	30070	19849	10265	10632	10632	10632	10632	10632	28447	28451	10630	10630	10630	10814	10630	15684	11184	10548	10473	11184	77087	28783	19931	19931	19930	19930	19930	10398	10398	19931	10398	10398	19844	9504	26092	36915	19846	10421	10421	30613
IAI39-phyloF	38137	39194	39362	39250	39498	39374	39064	39207	39107	39966	39198	39058	39064	39064	39064	39064	39064	40201	40203	39062	39062	39062	39378	39062	39104	39342	39211	39282	39342	76307	40358	39193	39193	39192	39192	39192	39127	39127	39193	39127	39127	39167	39162	39778	34975	39169	39139	39139	39970
Reference	43438	20771	8812	7059	11041	7484	21043	20569	20711	30464	13273	20870	21043	21043	21043	21043	21043	27012	27010	21041	21041	21041	20672	21041	20817	20941	20620	20824	20941	76911	27546	13771	13771	13770	13770	13770	20915	20915	13771	20915	20915	13710	20619	25802	37147	13712	20923	20923	30066
UMN026-phyloD	42829	36631	37232	37112	37395	37286	36623	36712	36668	37788	37128	36537	36623	36623	36623	36623	36623	37982	37979	36621	36621	36621	36719	36621	36737	36983	36752	36706	36983	76381	38261	37146	37146	37145	37145	37145	36597	36597	37146	36597	36597	37127	36779	37628	24918	37129	36577	36577	37677
[truncated: 26 more columns]

## Sheet: File_S5_Prevalence_of_AMR_genes
Sample	Sequence Type	Aminoglyoside	Beta-lactamase	Trimethoprim	Sulfamethoxazole	Tetracycline	MDR
		aac-3-Via / aadA-1 / aph-3 / aph-6	blaTEM-1A/B	dfrA	sul2	tetA
C2-1	155	0	0	0	0	0	0
C3-1	746	0	0	0	0	0	0
C3-2	2461	1	0	1	1	0	1
C3-3	542	0	0	0	0	1	0
C3-4	48	1	1	1	0	1	1
C3-5	155	1	1	1	1	1	1
C4-1	1423	0	0	0	0	0	0
C4-2	337	0	0	0	0	0	0
C4-3	9285	0	0	0	0	0	0
C4-4	540	1	1	1	1	0	1
C4-5	58	0	0	0	0	0	0
C5-1	155	1	1	1	1	1	1
C5-2	155	1	1	1	1	1	1
C6-1	155	1	1	1	1	1	1
C6-2	155	1	1	1	1	1	1
C6-3	155	1	1	1	1	1	1
C6-4	9284	0	0	0	0	0	0
C6-5	9284	0	0	0	0	0	0
C7-1	155	1	1	1	1	1	1
C7-2	155	1	1	1	1	1	1
C7-3	155	1	1	1	1	1	1
C7-4	602	0	0	0	0	0	0
C7-5	155	1	1	1	1	1	1
C8-1	5826	0	0	0	0	0	0
C8-2	2772	0	0	0	0	0	0
C8-3	6186	0	0	0	0	0	0
C8-4	2165	0	0	0	0	0	0
C8-5	2772	0	0	0	0	0	0
GF1-1	540	0	0	0	0	0	0
GF1-2	540	0	0	0	0	0	0
GF1-3	540	0	0	0	0	0	0
GF1-4	540	0	0	0	0	0	0
GF1-5	540	0	0	0	0	0	0
GF2-1	155	0	0	0	0	0	0
GF2-2	155	0	0	0	0	0	0
GF2-3	540	0	0	0	0	0	0
GF2-4	155	0	0	0	0	0	0
GF2-5	155	0	0	0	0	0	0
GF3-1	540	0	0	0	0	0	0
GF3-2	443	0	0	0	0	0	0
GF3-3	10654	0	1	0	0	0	0
GF3-4	6025	0	0	0	0	0	0
GF3-5	540	0	0	0	0	0	0
GF4-1	155	0	0	0	0	0	0
GF4-2	155	0	0	0	0	0	0
GF4-3	9286	0	0	0	0	0	0
GF4-4	155	0	0	0	0	0	0
GF4-5	155	0	0	0	0	0	0
GF5-1	155	1	1	1	1	1	1
GF5-2	4392	0	0	0	0	0	0
GF5-3	155	1	1	1	1	1	1
GF5-4	86	0	0	0	0	0	0
GF5-5	942	0	0	0	0	0	0
GF6-1	540	0	0	0	0	0	0
GF6-2	2067	0	0	0	0	0	0
GF6-3	2067	0	0	0	0	0	0
GF6-4	2067	0	0	0	0	0	0
GF6-5	2067	0	0	0	0	0	0
GF7-1	212	0	0	0	0	0	0
GF7-2	155	1	1	1	1	1	1
GF7-3	212	0	0	0	0	0	0
GF7-4	212	0	1	0	0	0	0
GF7-5	212	0	1	0	0	0	0
GF9-1	2614	0	0	0	0	0	0
GF9-2	295	0	0	0	0	0	0
GF9-3	2614	0	0	0	0	0	0
GF9-4	2067	0	0	0	0	0	0
GF9-5	196	0	0	0	0	0	0
Total		16	18	16	15	15	16

## Sheet: File_S6_VFs_and_functions
Virulence factor	Encoded protein	Function
faeC	AK88 fimbrial protein precursor	Adherence
faeD	Outer membrane usher protein	Adherence
faeE	Chaperone protein	Adherence
faeF	K88 minor fimbrial subunit	Adherence
faeG	K88 fimbrial protein AB	Adherence
faeH	K88 minor fimbrial subunit	Adherence
faeI	K88 minor fimbrial subunit	Adherence
faeJ	K88 minor fimbrial subunit	Adherence
fdeC	Attaching and effacing protein	Adherence
fimA	Type-1 fimbrial protein, A chain; Fimbriae (also called pili), polar filaments radiating from the surface of the bacterium to a length of 0.5-1.5 micrometers and numbering 100-300 per cell, enable bacteria to colonize the epithelium of specific host organs	Adherence
fimB2	Type 1 fimbriae regulatory protein FimB; FimB is one of the 2 regulatory proteins which control the phase variation of type 1 fimbriae in E.coli. These proteins mediate the periodic inversion of a 300bp DNA segment that harbors the promoter for the fimbrial structural gene, FimA. FimB switches FimA on	Adherence
fimC	Major fimbrium subunit	Adherence
fimD	Outer membrane usher protein fimD	Adherence
fimE	Type 1 fimbriae regulatory protein FimE; FimE is one of the 2 regulatory proteins which control the phase variation of type 1 fimbriae in E.coli. These proteins mediate the periodic inversion of a 300bp DNA segment that harbors the promoter for the fimbrial structural gene, fimA. FimE switches fimA off	Adherence
fimF	Involved in regulation of length and mediation of adhesion of type 1 fimbriae (but not necessary for the production of fimbriae). Involved in the integration of FimH in the fimbriae	Adherence
fimG	Protein FimG; Involved in regulation of length and mediation of adhesion of type 1 fimbriae (but not necessary for the production of fimbriae). Involved in the integration of FimH in the fimbriae	Adherence
fimH	fimH - Type 1 fimbrin D-mannose specific adhesin; Involved in regulation of length and mediation of adhesion of type 1 fimbriae (but not necessary for the production of fimbriae). Adhesin responsible for the binding to D-mannose. It is laterally positioned at intervals in the structure of the type 1 fimbriae. In order to integrate FimH in the fimbriae FimF and FimG are needed	Adherence
fimI	Fimbrial protein involved in glycoprotein biosynthetic process	Adherence
papB	Fimbriae biosynthesis regulator protein	Adherence
papC	Outer membrane usher protein	Adherence
papD	Chaperon protein	Adherence
papE	Fimbrial protein	Adherence
papH	Minor pilin subunit	Adherence
papI	Major pilus subunit operator	Adherence
papJ	PapJ protein	Adherence
papK	Fimbrial adapter	Adherence
yagV (ecpE)	Probable fimbriael chaperone	Adherence
yagW (ecpD)	Fimbriae adhesin	Adherence
yagX (ecpC)	Probable outer membrane usher protein	Adherence
yagY (ecpB)	Probable fimbrial chaperone EcpB; Part of the ecpRABCDE operon, which encodes the E.coli common pilus (ECP)	Adherence
yagZ (ecpA)	Common pilu major fimbrillin subunit	Adherence
ykgK/ecpR	Escherichia coli common pilus / HTH-type transcriptional regulator	Adherence
csgA	Curli structural subunit protein	Curli synthesis/Biofilm formation
csgB	Curli structural subunit protein	Curli synthesis/Biofilm formation
csgC	Curli structural subunit protein	Curli synthesis/Biofilm formation
csgD	Curli structural subunit protein	Curli synthesis/Biofilm formation
csgE	Curli structural subunit protein	Curli synthesis/Biofilm formation
csgF	Curli structural subunit protein	Curli synthesis/Biofilm formation
csgG	Curli structural subunit protein	Curli synthesis/Biofilm formation
pla	Plasminogen activator/coagulase	Evasion
kpsD	Polysialic acid transport protein	Invasion
kpsM	Polysialic acid transport protein	Invasion
ompA	outer membrane protein A	Invasion
aslA	Arylsulfatase-like gene	Invasion
chuS	Hemin degrading protein / Heme oxygenase	Iron uptake
chuU	Heme permease protein / ABC transporter permease	Iron uptake
chuV	Hemin import ATP-binding protein HmuV	Iron uptake
chuW	Heme anaerobic degradation radical SAM methyltransferase /Coproporphyrinogen III oxidase	Iron uptake
chuY	Anaerobilin reductase	Iron uptake
entA	2,3-dihydroxybenzoate-2,3-dehydrogenase	Iron uptake
entB	Enterobactin synthase component B	Iron uptake
entC	Isochorismate synthase EntC (Enterobactin synthetase component C)	Iron uptake
entD	Enterobactin synthase component D	Iron uptake
entE	Enterobactin synthetase component E	Iron uptake
entF	Enterobactin synthetase component E	Iron uptake
entS	Enterobactin exporter S	Iron uptake
fepA	Ferrienterobactin receptor	Iron uptake
fepB	Ferrienterobactin-binding periplasmic protein	Iron uptake
fepC	Ferric enterobactin transport ATP-binding protein	Iron uptake
fepD	Ferric enterobactin transport system permease protein	Iron uptake
fepG	Ferric enterobactin transport system permease protein	Iron uptake
fes	catecholate siderophore esterase	Iron uptake
fyuA	yersiniabactin	Iron uptake
iroB	Glucosyltransferase	Iron uptake
iroC	ATB binding cassette (ABC) transporter ATP-binding protein	Iron uptake
iroD	Catecholate siderophore esterase	Iron uptake
iroE	Alpha/beta hydrolase. Catecholate siderophore esterase	Iron uptake
iroN	Alpha/beta hydrolase/outer membrane siderophore receptor	Iron uptake
irp1	Iron aquisition yersiniabactin synthesis enzyme	Iron uptake
irp2	Permease and ABC transporter ATP-binding protein	Iron uptake
iucA	Aerobactin synthesis protein A	Iron uptake
iucB	Aerobactin synthesis protein B	Iron uptake
iucC	Aerobactin synthesis protein C	Iron uptake
iucD	Aerobactin synthesis protein D	Iron uptake
iutA	Ferric aerobactin receptor	Iron uptake
shuA	Aerobactin	Iron uptake
shuS	Aerobactin	Iron uptake
shuT	Aerobactin	Iron uptake
shuX	Aerobactin	Iron uptake
shuY	Aerobactin	Iron uptake
ybtA	AraC family transcriptional regulator	Iron uptake
ybtE	(2,3-dihydroxybenzoyl) denylate synthase	Iron uptake
ybtP	ABC transporter ATP-binding protein	Iron uptake
ybtQ	ABC transporter ATP-binding protein	Iron uptake
ybtS	Anthranilase synthase aminase component	Iron uptake
ybtT	Iron-acquisition yersiniabactin synthesis enzyme	Iron uptake
ybtU	Oxidoreductase	Iron uptake
ybtX	Yersiniabactin-associated Zinc MFS transporter	Iron uptake
cheY	Chemotaxis protein	Motility
flgD	Flagellar protein	Motility
flgG	Flagellar protein	Motility
flgH	Flagellar protein	Motility
flhA	Flagellar protein	Motility
fliG	Flagellar protein	Motility
fliI	Flagellar protein	Motility
fliM	Flagellar protein	Motility
fliP	Flagellar protein	Motility
astA	Heat stable enteroToxin 1	Toxin
vat	Vacuolating autotransporter Toxin	Toxin
gspC	Putative Type II secretion system protein M	Type II secretion system
gspD	Putative Type II secretion system protein M	Type II secretion system
gspE	Putative Type II secretion system protein M	Type II secretion system
gspF	Putative Type II secretion system protein M	Type II secretion system
gspG	Putative Type II secretion system protein M	Type II secretion system
gspH	Putative Type II secretion system protein M	Type II secretion system
gspI	Putative Type II secretion system protein M	Type II secretion system
gspJ	Putative Type II secretion system protein M	Type II secretion system
gspK	Putative Type II secretion system protein M	Type II secretion system
gspL	Putative Type II secretion system protein M	Type II secretion system
gspM	Putative Type II secretion system protein M	Type II secretion system
espL1	LEE encoded type III secretion system effector	Type III secretion system
espL4	LEE encoded type III secretion system effector	Type III secretion system
espR1	LEE encoded type III secretion system effector	Type III secretion system
espR3	LEE encoded type III secretion system effector	Type III secretion system
espR4	LEE encoded type III secretion system effector	Type III secretion system
espX1	LEE encoded type III secretion system effector	Type III secretion system
espX2	Putative type III secretion system effector	Type III secretion system
espX4	LEE encoded type III secretion system effector	Type III secretion system
espX5	Type III secretion system effector	Type III secretion system
espX6	Non-LEE Type IIISS effector protein	Type III secretion system
espY1	Non-LEE Type IIISS effector protein	Type III secretion system
espY2	Non-LEE Type IIISS effector protein	Type III secretion system
espY3	Non-LEE Type IIISS effector protein	Type III secretion system
espY4	Non-LEE Type IIISS effector protein	Type III secretion system
prgI	Type III secretion system needle protein	Type III secretion system

## Sheet: File_S7_plasmid_types_found
Sample ID	Number found	Plasmid type(s)
C2-1	2	IncHI1B(CIT)_1_pNDM-CIT, p0111_1
C3-1	1	p0111_1
C3-2	1	p0111_1
C3-3	0
C3-4	5	IncFIA(HI1)_1_HI1, IncHI1A_1, IncHI1B(CIT)_1_pNDM-CIT, IncHI1B(R27)_1_R27, p0111_1
C3-5	3	IncFIA_1, IncFIB(AP001918)_1, IncFIC(FII)_1
C4-1	0
C4-2	2	IncHI1B(CIT)_1_pNDM-CIT, IncY_1
C4-3	0
C4-4	4	IncFIB(AP001918)_1, IncFIC(FII)_1, IncFII_1, IncQ1_1
C4-5	2	IncFIA(HI1)_1_HI1, IncFIB(pB171)_1_pB171
C5-1	3	IncFIA_1, IncFIB(AP001918)_1, IncFIC(FII)_1
C5-2	3	IncFIA_1, IncFIB(AP001918)_1, IncFIC(FII)_1
C6-1	3	IncFIA_1, IncFIB(AP001918)_1, IncFIC(FII)_1
C6-2	3	IncFIA_1, IncFIB(AP001918)_1, IncFIC(FII)_1
C6-3	3	IncFIA_1, IncFIB(AP001918)_1, IncFIC(FII)_1
C6-4	1	IncFII_1_pSFO
C6-5	1	IncFII_1_pSFO
C7-1	3	IncFIA_1, IncFIB(AP001918)_1, IncFIC(FII)_1
C7-2	3	IncFIA_1, IncFIB(AP001918)_1, IncFIC(FII)_1
C7-3	3	IncFIA_1, IncFIB(AP001918)_1, IncFIC(FII)_1
C7-4	0
C7-5	3	IncFIA_1, IncFIB(AP001918)_1, IncFIC(FII)_1
C8-1	0
C8-2	0
C8-3	0
C8-4	0
C8-5	0
GF1-1	3	IncFIB(AP001918)_1, IncFIC(FII)_1, IncX1_4
GF1-2	3	IncFIB(AP001918)_1, IncFIC(FII)_1, IncX1_4
GF1-3	3	IncFIB(AP001918)_1, IncFIC(FII)_1, IncX1_4
GF1-4	3	IncFIB(AP001918)_1, IncFIC(FII)_1, IncX1_4
GF1-5	3	IncFIB(AP001918)_1, IncFIC(FII)_1, IncX1_4
GF2-1	2	IncFIB(AP001918)_1, IncFII_1_pSFO
GF2-2	2	IncFIB(AP001918)_1, IncFII_1_pSFO
GF2-3	3	IncFIB(AP001918)_1, IncFIC(FII)_1, IncX1_4
GF2-4	1	IncFIB(AP001918)_1
GF2-5	2	IncFIB(AP001918)_1, IncFII_1_pSFO
GF3-1	0
GF3-2	0
GF3-3	0
GF3-4	1	IncI2_1_Delta
GF3-5	0
GF4-1	3	IncFIA_1, IncFIB(pB171)_1_pB171, IncFIC(FII)_1
GF4-2	3	IncFIA_1, IncFIB(pB171)_1_pB171, IncFIC(FII)_1
GF4-3	0
GF4-4	3	IncFIA_1, IncFIB(pB171)_1_pB171, IncFIC(FII)_1
GF4-5	3	IncFIA_1, IncFIB(pB171)_1_pB171, IncFIC(FII)_1
GF5-1	3	IncFIA_1, IncFIB(pB171)_1_pB171, IncFIC(FII)_1
GF5-2	1	Col156_1
GF5-3	2	IncFIB(AP001918)_1, IncFIC(FII)_1
GF5-4	2	IncFIB(AP001918)_1, IncFIC(FII)_1
GF5-5	0
GF6-1	2	IncFIB(AP001918)_1, IncFIC(FII)_1
GF6-2	3	IncFIA_1, IncFIB(AP001918)_1, IncFIC(FII)_1
GF6-3	3	IncFIA_1, IncFIB(AP001918)_1, IncFIC(FII)_1
GF6-4	3	IncFIA_1, IncFIB(AP001918)_1, IncFIC(FII)_1
GF6-5	3	IncFIA_1, IncFIB(AP001918)_1, IncFIC(FII)_1
GF7-1	0
GF7-2	3	IncFIA_1, IncFIB(AP001918)_1, IncFIC(FII)_1
GF7-3	0
GF7-4	0
GF7-5	1	IncFIB(AP001918)_1
GF9-1	0
GF9-2	1	IncX1_1
GF9-3	0
GF9-4	3	IncFIA_1, IncFIB(AP001918)_1, IncFIC(FII)_1
GF9-5	0

## Sheet: File_S8_Global_prev_AMR_genes
	Aminoglycoside	n	B-lactamase	n	Chloramphenicol	n	Trimethoprim	n	Macrolide	n	Fosfomycin	n	Lincosamide	n	Colistin	n	Quinolone	n	Sulfamethoxazole	n	Tetracycline	n	Rifampicin	n	Streptothricin	n	Bleomycin
South America	aac(3)-IIa	3	blaCMY-132	1	catA1	6	dfrA1	21	erm(B)	1	fosA3	28	lnu(A)	3	mcr-1.1	8	oqxA	1	sul1	44	tet(32)	1	Not detected	0	sat_2_gen	23	bleO	2
	aac(3)-IId	11	blaCMY-2	14	catA2	1	dfrA12	16	mph(A)	2	fosA6	3	lnu(F)	7	mcr-5.1	1	oqxA6	1	sul2	60	tet(34)	89					ble_Tn5	2
	aac(3)-IVa	1	blaCTX-M-14	3	catB3	1	dfrA14	8	mph(B)	1	fosA7	2	lnu(G)	2	Total	9	oqxB	1	sul3	23	tet(A)	47					Total	4
	aac(3)-VIa	27	blaCTX-M-2	18	cmlA1	18	dfrA15	3	Total	4	Total	33	Total	12			oqxB12	1	Total	127	tet(B)	22
	aac(6')-Ib	2	blaCTX-M-55	37	floR	19	dfrA17	8									qnrB19	21			tet(C)	1
	aadA1	68	blaCTX-M-65	3	Total	45	dfrA5	1									qnrS1	1			tet(M)	3
	aadA12	1	blaCTX-M-8	13			dfrA7	5									Total	26			Total	163
	aadA2	28	blaEC	27			dfrA8	1
	aadA22	1	blaEC-13	4			Total	63
	aadA5	3	blaEC-15	19
	ant(2'')-Ia	4	blaEC-0	42
	aph(3'')-Ib	2	blaEC-19	11
	aph(3')-IIa	6	blaEC-5	8
	aph(3')-Ia	16	blaEC-8	16
	aph(4)-Ia	7	blaSHV-2	1
	aph(6)-Ic	2	blaTEM-1	55
	aph(6)-Id	41	blaTEM-150	2
	Total	223	blaTEM-176	1
			blaTEM-235	3
			Total	278
Asia	aac(3)-IIa_1	8	blaCMY-15_1	1	catA1_1	24	dfrA12_8	66	erm(42)_2	1	fosA3_1	70	lnu(F)_1	14	mcr-3019_1	1	oqxA_1	32	sul1_15	5	tet(34)_1	201	ARR-3_4	33	Not detected	0	Not detected	0
	aac(3)-IId_1	48	blaCMY-2_1	20	catA2_1	5	dfrA14_1	1	erm(B)_18	19	fosA7_1	4	mcr-101_1	94	Total	1	oqxB_1	32	sul1_5	82	tet(A)_3	1	Total	33
	aac(3)-IVa_1	32	blaCTX-M-105_1	1	catB3_2	12	dfrA14_5	43	erm(T)_1	3	Total	74	Total	108			qepA4_1	6	sul2_14	1	tet(A)_6	135
	aac(3)-VIa_2	2	blaCTX-M-123_1	1	cmlA1_1	58	dfrA15_2	2	mph(A)_2	90							qnrB2_1	2	sul2_2	119	tet(B)_2	41
	aac(6')-Ib-cr_1	9	blaCTX-M-14_1	14	floR_2	100	dfrA17_1	35	mph(E)_1	2							qnrB4_1	1	sul2_21	1	tet(M)_4	20
	aac(6')-Il_1	2	blaCTX-M-15_1	1	Total	199	dfrA19_1	2	msr(E)_1	2							qnrB7_1	3	sul2_3	5	tet(M)_8	7
	aadA16_1	8	blaCTX-M-164_1	2			dfrA1_10	14	Total	117							qnrD3_1	1	sul2_6	3	Total	405
	aadA17_1	2	blaCTX-M-179_1	1			dfrA1_8	12									qnrS1_1	32	sul3_2	68
	aadA1_2	5	blaCTX-M-199_1	2			dfrA23_1	1									qnrS2_1	4	Total	284
	aadA22_1	2	blaCTX-M-27_1	5			dfrA27_1	8									qnrVC4_1	1
	aadA2_1	73	blaCTX-M-3_1	1			dfrA5_1	3									Total	114
	aadA2_2	8	blaCTX-M-55_1	56			Total	187
	aadA5_1	29	blaCTX-M-64_1	4
	ant(2'')-Ia_1	3	blaCTX-M-65_1	17
	ant(3'')-Ia_1	89	blaDHA-1_1	1
	aph(3'')-Ib_2	21	blaNDM-1_1	9
	aph(3'')-Ib_5	95	blaNDM-4_1	1
	aph(3')-IIa_2	25	blaNDM-5_1	13
	aph(3')-Ia_1	67	blaNDM-7_1	2
	aph(3')-Ia_3	16	blaNDM-9_1	30
	aph(4)-Ia_1	31	blaOXA-10_1	13
	aph(6)-Id_1	119	blaOXA-1_1	11
	armA_1	2	blaOXA-4_1	1
	rmtB_1	28	blaTEM-106_1	3
	Total	724	blaTEM-135_1	1
			blaTEM-141_1	16
			blaTEM-150_1	3
			blaTEM-176_1	2
			blaTEM-1A_1	4
			blaTEM-1B_1	98
			blaTEM-1C_1	2
			blaTEM-215_1	1
			Total	337
Africa	ARR-3_4	4	blaCTX-M-122_1	2	catA1_1	56	dfrA12_8	57	erm(B)_18	1	fosA3_1	2	lnu(F)_1	1	mcr-1.1_1	1	qepA4_1	1	sul1_5	87	tet(34)_1	524	Not detected	0	Not detected	0	Not detected	0
	aac(3)-IIa_1	4	blaCTX-M-14_1	1	catA2_1	20	dfrA14_1	1	mph(A)_2	77	fosA6_1	1	Total	1	Total	1	qnrB19_1	6	sul1_9	1	tet(A)_3	1
	aac(3)-IId_1	21	blaCTX-M-15_1	47	catB3_1	1	dfrA14_5	169	mph(B)_1	1	fosA7_1	1					qnrB2_1	1	sul2_14	1	tet(A)_4	1
	aac(6')-Ib-cr_1	4	blaCTX-M-65_1	1	catB3_2	3	dfrA15_2	1	mef(B)_1	1	Total	4					qnrB7_1	1	sul2_2	270	tet(A)_6	336
	aadA1_5	2	blaOXA-10_1	1	floR_2	10	dfrA17_1	39	mph(E)_1	1							qnrS1_1	137	sul2_21	2	tet(B)_1	2
	aadA2_1	3	blaOXA-1_1	6	cmlA1_1	33	dfrA1_10	32	msr(E)_1	1							qnrS2_1	3	sul2_3	59	tet(B)_2	31
	aadA2_2	1	blaSHV-12_1	2	Total	123	dfrA1_8	40	Total	82							Total	149	sul2_6	4	tet(D)_1	8
	aadA5_1	33	blaTEM-135_1	2			dfrA5_1	13											sul3_2	48	tet(M)_5	1
	ant(2'')-Ia_1	1	blaTEM-141_1	1			dfrA7_5	16											Total	472	Total	904
	ant(3'')-Ia_1	35	blaTEM-176_1	2			dfrA8_1	9
	aph(3'')-Ib_2	11	blaTEM-1A_1	6			dfrB4_1	2
	aph(3'')-Ib_5	205	blaTEM-1B_1	184			Total	379
	aph(3')-IIa_2	6	blaTEM-1C_1	14
	aph(3')-Ia_1	26	Total	269
	aph(3')-Ia_3	36
	aph(6)-Ic_1	6
	aph(6)-Id_1	297
	armA_1	1
	Total	696
Europe	aac(3)-IIa_1	12	blaCARB-2_1	2	catA1_1	43	dfrA12_8	1	erm(B)_18	1	fosA7_1	8	lnu(F)_1	37	mcr-1.1_1	29	qnrA1_1	3	sul1_11	1	tet(34)_1	460	Not detected	0	Not detected	0	Not detected	0
	aac(3)-IId_1	8	blaCMY-132_1	1	cmlA1_1	24	dfrA14_5	23	mef(B)_1	2			lnu(F)_3	12	Total	29	qnrB19_1	8	sul1_15	2	tet(A)_6	221
	aac(3)-VIa_2	32	blaCMY-2_1	176	floR_2	17	dfrA16_2	7	mph(A)_2	8			lnu(G)_1	9			qnrS1_1	39	sul1_5	103	tet(B)_2	66
	aadA12_1	2	blaCTX-M-14_1	3	Total	84	dfrA17_1	60	mph(B)_1	10			Total	58			qnrVC4_1	1	sul1_9	2	tet(M)_5	1
	aadA1_2	1	blaCTX-M-14b_1	2			dfrA1_10	60	msr(E)_1	1							Total	51	sul2_1	1	Total	748
	aadA2_1	41	blaCTX-M-1_1	157			dfrA1_8	48	Total	22									sul2_11	1
	aadA5_1	61	blaCTX-M-32_2	2			dfrA5_1	8											sul2_14	5
	ant(2'')-Ia_1	4	blaCTX-M-3_1	3			Total	207											sul2_2	215
	ant(3'')-Ia_1	170	blaCTX-M-9_1	4															sul2_3	39
	aph(3'')-Ib_2	39	blaOXA-10_1	1															sul3_2	26
	aph(3'')-Ib_5	75	blaOXA-1_1	2															Total	395
	aph(3')-IIa_2	14	blaSHV-12_1	69
	aph(3')-Ia_1	45	blaSHV-2_1	1
	aph(3')-Ia_10	1	blaTEM-106_1	15
	aph(3')-Ia_3	1	blaTEM-116_1	5
	aph(3')-Ia_7	1	blaTEM-122_1	1
	aph(6)-Id_1	131	blaTEM-141_1	1
	Total	638	blaTEM-190_1	2
			blaTEM-1A_1	6
			blaTEM-1B_1	156
			blaTEM-1C_1	6
			blaTEM-1D_1	7
			blaTEM-30_1	3
			blaTEM-40_1	1
			blaTEM-52B_1	17
			blaTEM-52C_2	2
			Total	645
Oceania	aac(3)-IId_1	21	blaCARB-2_1	1	catA1_1	3	dfrA12_8	1	Not detected	0	Not detected	0	lnu(C)_1	1	Not detected	0	Not detected	0	sul1_5	33	tet(34)_1	115	Not detected	0	Not detected	0	Not detected	0
	aac(3)-IVa_1	4	blaCMY-2_1	1	Total	3	dfrA14_5	1											sul2_1	0	tet(A)_6	40
	aadA2_1	1	blaTEM-102_1	0			dfrA17_1	22											sul2_2	18	tet(B)_2	34
	aadA5_1	1	blaTEM-104_1	0			dfrA1_8	9											sul2_21	1	tet(C)_3	14
	ant(3'')-Ia_1	15	blaTEM-116_1	1			dfrA5_1	33											sul2_3	20	Total	203
	aph(3'')-Ib_1	0	blaTEM-141_1	0			Total	66											Total	72
	aph(3'')-Ib_2	17	blaTEM-1A_1	10
	aph(3'')-Ib_5	24	blaTEM-1B_1	44
	aph(3')-Ia_1	3	blaTEM-1C_1	4
	aph(3')-Ia_3	1	Total	61
	aph(4)-Ia_1	4
	aph(6)-Id_1	41
	Total	132
North America	aac(2')-IIa_1	3	blaCARB-2_1	21	catA1_1	20	dfrA12_8	35	mef(B)_1	1	fosA7_1	19	lnu(F)_1	3	Not detected	0	oqxA_1	3	sul1_15	2	tet(34)_1	1930	Not detected	0	Not detected	0	Not detected	0
	aac(3)-IIa_1	2	blaCMY-132_1	1	catB3_2	4	dfrA14_5	20	ere(A)_6	9	Total	19	lnu(G)_1	2			oqxB_1	3	sul1_5	683	tet(A)_3	1
	aac(3)-IId_1	143	blaCMY-140_1	1	cmlA1_1	15	dfrA15_2	1	mph(A)_2	19			Total	5			qnrA1_1	2	sul1_9	3	tet(A)_6	875
	aac(3)-IVa_1	115	blaCMY-2_1	136	floR_2	36	dfrA16_2	10	mph(B)_1	1							qnrB19_1	3	sul2_14	3	tet(B)_1	84
	aac(3)-VIa_1	16	blaCTX-M-15_1	1	Total	75	dfrA17_1	22	Total	30							qnrS1_1	9	sul2_2	631	tet(B)_2	756
	aac(3)-VIa_2	631	blaCTX-M-1_1	8			dfrA1_10	30									Total	20	sul2_21	4	tet(C)_2	4
	aadA16_1	1	blaCTX-M-32_2	1			dfrA1_8	42											sul2_3	40	tet(C)_3	39
	aadA1_3	1	blaCTX-M-55_1	6			dfrA27_1	1											sul2_6	6	tet(H)_3	4
	aadA2_1	78	blaHERA-3_1	217			dfrA5_1	18											sul3_2	15	tet(M)_4	1
	aadA5_1	23	blaOXA-1_1	6			dfrA8_1	3											Total	1387	tet(M)_5	19
	aadA7_1	4	blaOXA-2_1	2			Total	182													tet(M)_8	6
	ant(2'')-Ia_1	22	blaSHV-12_1	1																	Total	3719
	ant(3'')-Ia_1	776	blaTEM-104_1	4
	aph(3'')-Ib_2	647	blaTEM-106_1	10
	aph(3'')-Ib_5	243	blaTEM-10_1	1
	aph(3')-IIa_2	64	blaTEM-135_1	1
	aph(3')-Ia_1	278	blaTEM-141_1	25
	aph(3')-Ia_10	5	blaTEM-150_1	2
	aph(3')-Ia_3	16	blaTEM-1A_1	94
	aph(3')-Ia_7	1	blaTEM-1B_1	484
	aph(3')-Ia_9	34	blaTEM-1C_1	23
	aph(4)-Ia_1	115	blaTEM-1D_1	5
	aph(6)-Ic_1	62	Total	1050
	aph(6)-Id_1	745
	Total	4025
